# Supplementary material for: QTL Mapping of SPAD Values Associated with Leaf Color in Bunching Onion
Source: Genes (Basel). 2026 Apr 30;17(5):534. doi: 10.3390/genes17050534 (PMC13206149; doi:10.3390/genes17050534)
Supplement: Supplementary file 1 [file genes-17-00534-s001.zip]

Archive with 7 entries (7 files):
- QTL_ FigureS1.pdf
- QTL_TableS1.xlsx
- QTL_TableS2.xlsx
- QTL_TableS3.xlsx
- QTL_TableS4.xlsx
- QTL_TableS5.xlsx
- QTL_TableS6.xlsx
