# Supplementary material for: QTL Mapping of SPAD Values Associated with Leaf Color in Bunching Onion
Source: Genes (Basel). 2026 Apr 30;17(5):534. doi: 10.3390/genes17050534 (PMC13206149; doi:10.3390/genes17050534)
Supplement: Supplementary file 1 [file genes-17-00534-s001.zip › QTL_TableS1.xlsx]

## Sheet: Sheet3
Table S1. Meteorological Data for the Cultivation Site from 12-May to 19-July, 2021.
data	Temperature (°C)			Humidity (%)		Sunshine Duration (h)
	Average	Maximum	Minimum	Average	Minimum
2021-05-12	18.2	21.8	16	81	57	0
2021-05-13	19.4	23.2	16.7	89	72	0.5
2021-05-14	21.8	27.2	18.7	81	62	3.1
2021-05-15	21	22.7	19.9	88	75	0
2021-05-16	22.2	24.3	20.8	94	86	0
2021-05-17	21.5	23.5	19.5	91	82	0
2021-05-18	19.4	22	17.7	87	77	0
2021-05-19	20.7	28.1	16	75	43	6.7
2021-05-20	19.6	22.3	17.1	97	88	0
2021-05-21	20	23.2	17.6	74	54	2.8
2021-05-22	18.8	24.6	14.5	77	50	6
2021-05-23	21.7	29.7	12.8	68	36	12.6
2021-05-24	18.1	19.8	16.2	91	82	0.4
2021-05-25	19.9	25.8	15.3	75	48	4.8
2021-05-26	17.8	23.1	14.3	77	38	0.2
2021-05-27	17.4	22.3	14.4	89	69	0.7
2021-05-28	19.9	24.5	14.5	77	54	7.6
2021-05-29	20.9	26.7	15.2	58	28	12.1
2021-05-30	21	29	12.6	60	29	13
2021-05-31	22	30.4	12.8	55	32	12.3
2021-06-01	23.3	31.2	14.9	57	33	12.5
2021-06-02	23.1	27.6	19.9	65	42	2.9
2021-06-03	20.1	22.7	17.3	86	59	0
2021-06-04	20.6	24.7	16.3	83	55	0.8
2021-06-05	19.3	24.2	14.6	73	46	1
2021-06-06	20.8	26.6	15.6	75	54	4.3
2021-06-07	23	30.6	16	72	46	11.1
2021-06-08	25	33.8	17.9	66	35	12.2
2021-06-09	25.8	33.5	18.8	58	37	12.3
2021-06-10	25.6	30	22.1	61	42	9.6
2021-06-11	24	26	23.3	73	62	0
2021-06-12	23.7	24.9	22.1	75	65	0
2021-06-13	23.7	26.4	22.2	79	69	0
2021-06-14	24.4	30.5	21.2	80	55	3.5
2021-06-15	23.2	27	19.9	83	65	0.5
2021-06-16	22.6	28.5	19.4	83	61	2.1
2021-06-17	24.2	29.1	19.7	74	57	7
2021-06-18	21.9	23.2	21	95	76	0
2021-06-19	24	30.2	19.7	77	48	7.9
2021-06-20	23.8	31.6	16.9	64	34	8.6
2021-06-21	24.2	33	16.5	65	33	11.3
2021-06-22	24.6	31.4	20.6	66	42	8.4
2021-06-23	24.1	30.9	17.9	69	48	9.8
2021-06-24	23.9	30.6	18.6	71	42	9.2
2021-06-25	24.8	31	20.1	73	38	8.5
2021-06-26	24.4	27.9	22.6	76	63	0.5
2021-06-27	24.4	29.8	21.2	77	59	3
2021-06-28	23.8	30.3	20	83	57	2.8
2021-06-29	25.2	30.8	20.6	75	53	8.5
2021-06-30	25	30.3	20.6	78	58	0.8
2021-07-01	25.7	32.6	21.4	82	54	4.8
2021-07-02	26	31.4	23.3	86	69	1.4
2021-07-03	25.3	29.6	22.7	87	69	1
2021-07-04	28.2	33.4	24.3	79	58	2.9
2021-07-05	28.2	33.2	25.6	79	58	2.1
2021-07-06	27.4	30.9	24.2	81	67	0.1
2021-07-07	28.1	33.8	24.4	81	55	0.6
2021-07-08	26.8	29.4	24.6	91	75	0.6
2021-07-09	24.7	26.4	23.7	97	87	0
2021-07-10	25.3	29.1	23.1	89	69	0.7
2021-07-11	26.9	32.9	22	80	58	5.9
2021-07-12	27.7	32.5	24.6	79	57	1.7
2021-07-13	28.8	35.1	23.5	75	47	11.5
2021-07-14	27.8	32.9	23.7	80	57	9
2021-07-15	27.3	34	24.2	76	50	4.2
2021-07-16	26.1	31.1	22.3	75	54	3.5
2021-07-17	25.4	28.6	23.8	79	66	0.2
2021-07-18	25.1	29.5	22.6	87	69	1.9
2021-07-19	26.5	32.1	22.4	82	60	3.1
