# Supplementary material for: QTL Mapping of SPAD Values Associated with Leaf Color in Bunching Onion
Source: Genes (Basel). 2026 Apr 30;17(5):534. doi: 10.3390/genes17050534 (PMC13206149; doi:10.3390/genes17050534)
Supplement: Supplementary file 1 [file genes-17-00534-s001.zip › QTL_TableS2.xlsx]

## Sheet: Sheet1
Table S2. SPAD values and pigment contents in parental lines (Kujyo (P1) and YSG1 (P2)), F1, and F2 populations. Missing data are indicated as NA.
Group	Sample ID	SPAD	Chlorophyll a	Chlorophyll b	β-carotene	Lutein
KUJYO_P1	No_1	31.9	30.5038	16.3249	3.23855	3.22846
KUJYO_P1	No_2	32.85	27.7501	15.3125	2.85082	2.86842
KUJYO_P1	No_3	32.3	21.8512	14.1027	2.69434	2.76285
KUJYO_P1	No_4	33.4	21.9908	13.8902	2.79739	2.74733
KUJYO_P1	No_5	29.7	24.863	13.3597	2.75003	2.51804
KUJYO_P1	No_6	32.35	34.3264	31.6859	2.67249	2.84027
KUJYO_P1	No_7	29.85	35.531	37.8941	2.41183	5.00776
KUJYO_P1	No_8	31.35	28.2245	16.7913	2.34698	2.5536
KUJYO_P1	No_9	34.95	29.822	17.7151	2.96017	3.25209
KUJYO_P1	No_10	29.35	40.5944	18.7693	2.73219	2.85199
YSG1_P2	No_1	45.7	56.0034	35.3689	3.07185	5.99401
YSG1_P2	No_2	43.1	35.3689	19.8229	2.72065	3.47494
YSG1_P2	No_3	47	69.8794	39.3489	3.49201	8.07595
YSG1_P2	No_4	41.4	60.7523	41.6127	3.51644	6.01759
YSG1_P2	No_5	48.1	68.0559	41.1376	3.4983	8.06781
YSG1_P2	No_6	44.5	34.8428	22.7386	2.8388	4.10057
YSG1_P2	No_7	44.05	63.0176	25.6374	2.9651	3.88521
YSG1_P2	No_8	44.65	39.2774	35.7396	2.81095	3.52389
YSG1_P2	No_9	47.5	53.3721	31.1057	3.42162	5.42787
YSG1_P2	No_10	42.85	36.3507	20.8093	2.84728	3.89604
F1	No_1	38.6	36.8433	24.2746	3.55993	4.8789
F1	No_2	36	36.1921	27.9542	3.56001	7.82093
F1	No_3	37.8	44.9931	31.1028	3.65401	4.02403
F1	No_4	37.6	41.9949	28.4979	3.39408	3.6617
F1	No_5	37.7	34.8839	28.0054	3.35241	5.93328
F1	No_6	39.2	36.9278	24.2832	3.10063	3.68048
F1	No_7	39.1	36.0369	22.1397	3.52296	6.90046
F1	No_8	39.8	43.3607	28.6444	3.59048	6.76514
F1	No_9	39.3	44.7243	31.0354	3.64287	3.89416
F1	No_10	34.6	31.9528	21.0026	3.40073	7.43302
F2	No_101	35.55	22.2352	8.44571	1.69554	1.85555
F2	No_103	36.5	16.8372	15.2104	1.60537	1.91467
F2	No_109	39.85	15.0683	10.0367	1.76151	2.46625
F2	No_117	37.6	29.0714	11.2359	1.83103	2.23236
F2	No_11	41.9	17.3926	10.6971	1.57082	2.16978
F2	No_123	42.05	25.3201	18.1371	1.88182	2.29921
F2	No_153	35.75	17.989	15.3558	1.68576	1.95856
F2	No_161	37.45	19.1735	11.7303	1.75935	2.4624
F2	No_165	36.75	NA	NA	NA	NA
F2	No_169	41.35	NA	NA	NA	NA
F2	No_171	40.55	24.8914	10.8513	1.83038	2.33609
F2	No_19	37.45	13.2148	11.7549	1.48095	2.06397
F2	No_21	37.2	18.2377	12.0272	1.48629	2.64928
F2	No_29	40.1	23.4193	16.0905	1.51958	1.87663
F2	No_33	37.15	NA	NA	NA	NA
F2	No_35	41.45	25.0221	15.0909	1.77279	2.32611
F2	No_37	36.45	23.2326	12.8793	1.81184	2.01304
F2	No_39	39.75	NA	NA	NA	NA
F2	No_47	37	16.6771	9.70368	1.40204	2.75329
F2	No_51	35.75	21.7318	17.6434	1.49406	3.93917
F2	No_59	37.7	17.8484	10.4715	1.79964	2.83814
F2	No_65	42.05	18.113	11.5688	1.5618	2.62239
F2	No_73	37.75	16.6759	10.7909	1.77357	2.25618
F2	No_75	40.65	24.0678	19.4213	1.65749	3.8049
F2	No_77	41.25	18.5305	12.4646	1.58588	2.47063
F2	No_79	40	18.2296	10.1712	1.64052	2.22523
F2	No_7	40.25	28.3506	13.5837	1.91657	2.76555
F2	No_81	35.5	16.9687	11.8738	1.47277	3.58497
F2	No_89	36.9	22.6468	11.8476	2.08275	2.12374
F2	No_91	40.5	23.6094	9.46021	1.74691	1.9289
F2	No_95	41.05	21.894	16.9412	1.60022	1.90396
F2	No_99	37.2	20.3243	10.2772	2.0179	2.28779
F2	No_9	41.3	21.2226	12.2709	1.86677	2.84185
F2	No_111	38.15	23.0514	15.4976	2.09481	3.39849
F2	No_115	37.85	11.1418	7.59533	1.45151	1.58518
F2	No_121	38.4	24.9078	14.7236	1.97767	3.01454
F2	No_127	37.8	22.8792	11.581	2.00393	2.44679
F2	No_129	38.7	16.9132	10.4748	1.59151	2.18626
F2	No_133	39.15	18.5398	13.2198	1.83884	2.68418
F2	No_135	39.1	19.0956	8.8012	1.58592	1.75413
F2	No_139	39.25	19.3992	12.0095	2.4165	2.5185
F2	No_141	39.25	12.1651	8.8356	1.5483	2.05231
F2	No_155	38.75	27.895	14.2871	2.22234	2.94582
F2	No_163	38.05	16.9104	9.50844	1.42138	1.92057
F2	No_181	38	20.1112	9.91389	1.59959	4.08127
F2	No_1	38.1	18.6042	11.4821	1.81634	2.52635
F2	No_41	37.95	17.3881	9.21773	1.66643	1.95879
F2	No_43	38.7	14.2171	9.37346	1.51505	2.08093
F2	No_5	39.55	24.3117	13.1682	1.70627	2.1817
F2	No_105	48.4	14.7446	20.1628	1.75903	4.647
F2	No_107	34	16.564	10.227	1.84398	3.74977
F2	No_113	45.25	NA	NA	NA	NA
F2	No_119	32.35	17.184	7.96217	1.344	1.32518
F2	No_125	43.3	9.40438	6.61168	1.52693	1.07203
F2	No_131	42.95	7.19042	7.33508	1.94407	1.80325
F2	No_137	35.15	17.9429	9.7165	1.85002	1.4923
F2	No_13	45.95	23.4622	13.7387	1.81461	2.55123
F2	No_149	49.85	21.8999	17.6977	1.4461	3.0176
F2	No_157	42.75	16.868	12.4846	1.21869	1.6717
F2	No_15	34.3	15.7005	9.89537	1.53198	1.88462
F2	No_167	33.45	NA	NA	NA	NA
F2	No_173	32.2	NA	NA	NA	NA
F2	No_177	34.95	9.99234	3.44021	1.32045	0.664681
F2	No_179	35.4	10.4798	8.77914	1.43564	0.70578
F2	No_17	34.1	NA	NA	NA	NA
F2	No_23	34.7	8.66527	7.79716	1.46162	1.73262
F2	No_25	33.05	12.0054	7.82521	1.26911	2.98061
F2	No_27	35.15	15.1909	10.0312	1.54187	4.04958
F2	No_31	44.7	21.912	13.6955	1.52493	2.30449
F2	No_3	34.95	NA	NA	NA	NA
F2	No_45	44.15	25.9164	26.9199	2.20043	3.11404
F2	No_49	43.15	26.8346	11.5471	1.62311	4.21441
F2	No_53	44.95	17.5526	12.6001	1.71141	5.00294
F2	No_61	46.05	14.329	12.7382	1.33504	2.05349
F2	No_67	32.8	NA	NA	NA	NA
F2	No_85	35	19.5455	12.7518	1.53102	1.70197
F2	No_87	43.55	23.4822	14.1217	1.81684	4.77563
F2	No_93	42.6	20.1276	12.1112	1.2845	3.25372
F2	No_97	46.05	30.8948	21.9212	1.66903	3.62605
