# Supplementary material for: QTL Mapping of SPAD Values Associated with Leaf Color in Bunching Onion
Source: Genes (Basel). 2026 Apr 30;17(5):534. doi: 10.3390/genes17050534 (PMC13206149; doi:10.3390/genes17050534)
Supplement: Supplementary file 1 [file genes-17-00534-s001.zip › QTL_TableS3.xlsx]

## Sheet: pigment_summary_stats
Table S3. Summary statistics of pigment compounds in the parental lines, F1, and F2 population.
Trait	Line	N	Mean ± SE	Variance	P1 vs P2	Broad-sense heritability†
Chlorophyll a	P1	10	29.55 ± 1.90	36.103	***	-
	P2	10	51.69 ± 4.43	196.683		-
	F1	10	38.79 ± 1.45	20.939	-	-
	F2	69	19.18 ± 0.61	25.802	-	0
Chlorophyll b	P1	10	19.58 ± 2.63	69.305	**	-
	P2	10	31.33 ± 2.69	72.372		-
	F1	10	26.69 ± 1.12	12.606	-	-
	F2	69	12.17 ± 0.45	14.279	-	0
β-carotene	P1	10	2.75 ± 0.08	0.065	*	-
	P2	10	3.12 ± 0.10	0.107		-
	F1	10	3.48 ± 0.05	0.029	-	-
	F2	69	1.68 ± 0.03	0.057	-	0
Lutein	P1	10	3.06 ± 0.23	0.525	**	-
	P2	10	5.25 ± 0.56	3.139		-
	F1	10	5.50 ± 0.52	2.745	-	-
	F2	69	2.52 ± 0.11	0.803	-	0
*, **, and *** indicate significance at p < 0.05, 0.01, and 0.001, respectively.
†Negative estimates of broad-sense heritability were treated as zero.
