# Supplementary material for: QTL Mapping of SPAD Values Associated with Leaf Color in Bunching Onion
Source: Genes (Basel). 2026 Apr 30;17(5):534. doi: 10.3390/genes17050534 (PMC13206149; doi:10.3390/genes17050534)
Supplement: Supplementary file 1 [file genes-17-00534-s001.zip › QTL_TableS4.xlsx]

## Sheet: Sheet1
Table S4. List of SNP markers used for linkage map construction
Marker	Full_ID (Allium TDB)	Chr	Position (cM)
AlfiFF_021330.p1	AlfiFF_021330_g012144_i0.p1	1	0
AlfiFF_005121.p1	AlfiFF_005121_g002960_i0.p1	1	0
AlfiFF_011383.p1	AlfiFF_011383_g006455_i0.p1	1	1.979
AlfiFF_001975.p1	AlfiFF_001975_g001154_i0.p1	1	3.962
AlfiFF_010212.p1	AlfiFF_010212_g005775_i0.p1	1	3.962
AlfiFF_031473.p1	AlfiFF_031473_g018173_i0.p1	1	4.724
AlfiFF_020477.p1	AlfiFF_020477_g011633_i0.p1	1	17.669
AlfiFF_002675.p1	AlfiFF_002675_g001235_i1.p1	1	17.669
AlfiFF_016806.p1	AlfiFF_016806_g009529_i0.p1	1	17.669
AlfiFF_012959.p1	AlfiFF_012959_g007338_i0.p1	1	20.003
AlfiFF_007588.p1	AlfiFF_007588_g004322_i0.p1	1	22.337
AlfiFF_024026.p1	AlfiFF_024026_g013736_i0.p1	1	22.985
AlfiFF_008340.p3	AlfiFF_008340_g004729_i0.p3	1	27.094
AlfiFF_014213.p1	AlfiFF_014213_g008060_i0.p1	1	27.094
AlfiFF_029894.p1	AlfiFF_029894_g017218_i0.p1	1	28.404
AlfiFF_014215.p1	AlfiFF_014215_g008061_i0.p1	1	29.052
AlfiFF_007425.p2	AlfiFF_007425_g001922_i1.p2	1	29.052
AlfiFF_046147.p1	AlfiFF_046147_g027629_i0.p1	1	29.053
AlfiFF_015440.p1	AlfiFF_015440_g003625_i1.p1	1	29.7
AlfiFF_003197.p1	AlfiFF_003197_g001866_i0.p1	1	29.7
AlfiFF_065812.p1	AlfiFF_065812_g042475_i0.p1	1	30.347
AlfiFF_010014.p1	AlfiFF_010014_g005662_i0.p1	1	30.347
AlfiFF_028285.p1	AlfiFF_028285_g016239_i0.p1	1	35.955
AlfiFF_004031.p1	AlfiFF_004031_g002353_i0.p1	1	35.955
AlfiFF_002682.p1	AlfiFF_002682_g001549_i0.p1	1	35.955
AlfiFF_030941.p1	AlfiFF_030941_g011084_i1.p1	1	35.955
AlfiFF_001007.p1	AlfiFF_001007_g000587_i0.p1	1	35.955
AlfiFF_090170.p1	AlfiFF_090170_g064480_i0.p1	1	37.264
AlfiFF_048752.p1	AlfiFF_048752_g029450_i0.p1	1	37.911
AlfiFF_001389.p1	AlfiFF_001389_g000486_i1.p1	1	37.911
AlfiFF_014291.p1	AlfiFF_014291_g008100_i0.p1	1	37.911
AlfiFF_000514.p1	AlfiFF_000514_g000290_i0.p1	1	39.22
AlfiFF_005021.p1	AlfiFF_005021_g002630_i1.p1	1	39.22
AlfiFF_015441.p1	AlfiFF_015441_g008763_i0.p1	1	39.868
AlfiFF_002007.p1	AlfiFF_002007_g001175_i0.p1	1	39.868
AlfiFF_000825.p1	AlfiFF_000825_g000469_i0.p1	1	41.176
AlfiFF_011097.p1	AlfiFF_011097_g005893_i1.p1	1	41.176
AlfiFF_003699.p1	AlfiFF_003699_g002164_i0.p1	1	42.485
AlfiFF_000469.p1	AlfiFF_000469_g000266_i0.p1	1	42.485
AlfiFF_014283.p1	AlfiFF_014283_g008096_i0.p1	1	43.793
AlfiFF_107995.p1	AlfiFF_107995_g082098_i0.p1	1	45.103
AlfiFF_005057.p1	AlfiFF_005057_g002922_i0.p1	1	47.089
AlfiFF_035216.p1	AlfiFF_035216_g020475_i0.p1	1	47.737
AlfiFF_036390.p1	AlfiFF_036390_g021221_i0.p1	1	48.545
AlfiFF_000860.p1	AlfiFF_000860_g000459_i1.p1	1	51.052
AlfiFF_001387.p1	AlfiFF_001387_g000817_i0.p1	1	53.037
AlfiFF_009436.p1	AlfiFF_009436_g005335_i0.p1	1	55.024
AlfiFF_057297.p1	AlfiFF_057297_g035685_i0.p1	1	57.016
AlfiFF_054845.p2	AlfiFF_054845_g033822_i0.p2	1	59.009
AlfiFF_019496.p2	AlfiFF_019496_g011066_i0.p2	1	60.32
AlfiFF_005002.p1	AlfiFF_005002_g002596_i1.p1	1	60.32
AlfiFF_021597.p1	AlfiFF_021597_g012301_i0.p1	1	67.504
AlfiFF_028120.p1	AlfiFF_028120_g016138_i0.p1	1	68.813
AlfiFF_025958.p1	AlfiFF_025958_g013142_i1.p1	1	69.461
AlfiFF_003087.p1	AlfiFF_003087_g001725_i1.p1	1	71.444
AlfiFF_000084.p1	AlfiFF_000084_g000045_i0.p1	1	79.872
AlfiFF_008306.p1	AlfiFF_008306_g004711_i0.p1	1	85.733
AlfiFF_047605.p1	AlfiFF_047605_g028627_i0.p1	1	97.099
AlfiFF_017633.p1	AlfiFF_017633_g009971_i0.p1	1	99.081
AlfiFF_019888.p1	AlfiFF_019888_g011289_i0.p1	1	100.391
AlfiFF_008252.p1	AlfiFF_008252_g004678_i0.p1	1	101.039
AlfiFF_002882.p1	AlfiFF_002882_g001520_i1.p1	1	101.039
AlfiFF_003956.p1	AlfiFF_003956_g002304_i0.p1	1	101.039
AlfiFF_035734.p1	AlfiFF_035734_g020797_i0.p1	1	101.728
AlfiFF_007053.p1	AlfiFF_007053_g004015_i0.p1	1	113.952
AlfiFF_009025.p1	AlfiFF_009025_g004411_i2.p1	1	120.278
AlfiFF_002164.p1	AlfiFF_002164_g001260_i0.p1	1	120.926
AlfiFF_020762.p1	AlfiFF_020762_g011805_i0.p1	1	122.234
AlfiFF_019192.p1	AlfiFF_019192_g010883_i0.p1	1	129.324
AlfiFF_013285.p1	AlfiFF_013285_g006409_i3.p1	1	129.971
AlfiFF_030666.p1	AlfiFF_030666_g017694_i0.p1	1	129.971
AlfiFF_012614.p1	AlfiFF_012614_g007137_i0.p1	1	137.059
AlfiFF_012163.p1	AlfiFF_012163_g006868_i0.p1	1	150.999
AlfiFF_081810.p1	AlfiFF_081810_g056559_i0.p1	1	155.805
AlfiFF_000667.p1	AlfiFF_000667_g000384_i0.p1	1	176.169
AlfiFF_028344.p1	AlfiFF_028344_g016279_i0.p1	1	176.816
AlfiFF_012667.p1	AlfiFF_012667_g007170_i0.p1	1	176.816
AlfiFF_001449.p1	AlfiFF_001449_g000848_i0.p1	1	178.123
AlfiFF_010560.p1	AlfiFF_010560_g005984_i0.p1	1	180.105
AlfiFF_030468.p1	AlfiFF_030468_g017571_i0.p1	1	180.105
AlfiFF_033885.p2	AlfiFF_033885_g019609_i1.p2	1	180.105
AlfiFF_016120.p1	AlfiFF_016120_g009153_i0.p1	1	182.086
AlfiFF_027649.p1	AlfiFF_027649_g015842_i0.p1	1	182.086
AlfiFF_052205.p1	AlfiFF_052205_g031896_i0.p1	1	183.394
AlfiFF_069504.p1	AlfiFF_069504_g045589_i0.p1	1	184.042
AlfiFF_047692.p1	AlfiFF_047692_g028688_i0.p1	1	184.691
AlfiFF_096640.p1	AlfiFF_096640_g070822_i0.p1	1	184.691
AlfiFF_046841.p1	AlfiFF_046841_g028121_i0.p1	1	184.691
AlfiFF_000452.p1	AlfiFF_000452_g000163_i1.p1	1	184.691
AlfiFF_002413.p1	AlfiFF_002413_g001404_i0.p1	1	186.671
AlfiFF_053226.p1	AlfiFF_053226_g032632_i0.p1	1	186.671
AlfiFF_051580.p1	AlfiFF_051580_g023436_i2.p1	1	186.671
AlfiFF_003479.p1	AlfiFF_003479_g002035_i0.p1	1	187.318
AlfiFF_003765.p1	AlfiFF_003765_g002203_i0.p1	1	187.318
AlfiFF_008658.p1	AlfiFF_008658_g004900_i0.p1	1	188.182
AlfiFF_010246.p1	AlfiFF_010246_g005797_i0.p1	1	189.938
AlfiFF_115667.p1	AlfiFF_115667_g089748_i0.p1	1	189.938
AlfiFF_013038.p1	AlfiFF_013038_g007377_i0.p1	1	189.938
AlfiFF_009136.p1	AlfiFF_009136_g005160_i0.p1	1	189.938
AlfiFF_003253.p1	AlfiFF_003253_g001902_i0.p1	1	189.938
AlfiFF_063987.p1	AlfiFF_063987_g040985_i0.p1	1	189.938
AlfiFF_017566.p1	AlfiFF_017566_g008715_i1.p1	1	191.246
AlfiFF_007141.p1	AlfiFF_007141_g004066_i0.p1	1	191.895
AlfiFF_039546.p1	AlfiFF_039546_g023214_i0.p1	1	192.542
AlfiFF_005893.p1	AlfiFF_005893_g003377_i0.p1	1	193.189
AlfiFF_004969.p1	AlfiFF_004969_g002875_i0.p1	1	193.189
AlfiFF_051809.p1	AlfiFF_051809_g031596_i0.p1	1	193.189
AlfiFF_025341.p1	AlfiFF_025341_g014493_i0.p1	1	193.189
AlfiFF_008533.p1	AlfiFF_008533_g002949_i1.p1	1	193.189
AlfiFF_003549.p1	AlfiFF_003549_g002079_i0.p1	1	193.189
AlfiFF_015300.p1	AlfiFF_015300_g008679_i0.p1	1	193.189
AlfiFF_018600.p1	AlfiFF_018600_g010538_i0.p1	1	193.189
AlfiFF_012468.p1	AlfiFF_012468_g006510_i1.p1	1	193.189
AlfiFF_025075.p1	AlfiFF_025075_g014332_i0.p1	1	193.189
AlfiFF_012803.p1	AlfiFF_012803_g003952_i1.p1	1	195.518
AlfiFF_118013.p1	AlfiFF_118013_g092092_i0.p1	1	197.848
AlfiFF_006314.p1	AlfiFF_006314_g003616_i0.p1	1	198.495
AlfiFF_092674.p1	AlfiFF_092674_g066923_i0.p1	1	198.495
AlfiFF_053710.p1	AlfiFF_053710_g032982_i0.p1	1	198.495
AlfiFF_039268.p1	AlfiFF_039268_g023041_i0.p1	1	199.801
AlfiFF_001479.p1	AlfiFF_001479_g000864_i0.p1	1	201.108
AlfiFF_003624.p1	AlfiFF_003624_g002119_i0.p1	1	201.755
AlfiFF_051333.p1	AlfiFF_051333_g002404_i8.p1	1	203.736
AlfiFF_148342.p1	AlfiFF_148342_g122416_i0.p1	1	205.193
AlfiFF_057929.p1	AlfiFF_057929_g017453_i1.p1	1	208.177
AlfiFF_000827.p1	AlfiFF_000827_g000470_i0.p1	1	210.384
AlfiFF_008933.p1	AlfiFF_008933_g005056_i0.p1	1	211.351
AlfiFF_005024.p1	AlfiFF_005024_g002905_i0.p1	1	225.01
AlfiFF_022994.p1	AlfiFF_022994_g013129_i0.p1	1	225.659
AlfiFF_000374.p1	AlfiFF_000374_g000214_i0.p1	1	226.306
AlfiFF_009259.p1	AlfiFF_009259_g005224_i0.p1	1	226.306
AlfiFF_030306.p1	AlfiFF_030306_g017478_i0.p1	1	226.306
AlfiFF_024276.p3	AlfiFF_024276_g013881_i0.p3	1	227.612
AlfiFF_024276.p1	AlfiFF_024276_g013881_i0.p1	1	228.918
AlfiFF_006031.p1	AlfiFF_006031_g003453_i0.p1	1	229.565
AlfiFF_009685.p1	AlfiFF_009685_g005469_i0.p1	1	229.565
AlfiFF_003561.p1	AlfiFF_003561_g001977_i1.p1	1	229.565
AlfiFF_007169.p1	AlfiFF_007169_g004079_i0.p1	1	230.87
AlfiFF_024385.p1	AlfiFF_024385_g006017_i2.p1	1	230.87
AlfiFF_018326.p1	AlfiFF_018326_g010377_i0.p1	1	230.87
AlfiFF_009604.p1	AlfiFF_009604_g005423_i0.p1	1	232.176
AlfiFF_028305.p1	AlfiFF_028305_g016251_i0.p1	1	232.822
AlfiFF_060989.p1	AlfiFF_060989_g038559_i0.p1	1	238.29
AlfiFF_003602.p1	AlfiFF_003602_g002107_i0.p1	1	267.927
AlfiFF_122009.p1	AlfiFF_122009_g096085_i0.p1	1	304.18
AlfiFF_055049.p1	AlfiFF_055049_g033982_i0.p1	1	304.908
AlfiFF_090900.p1	AlfiFF_090900_g065191_i0.p1	2	0
AlfiFF_095327.p1	AlfiFF_095327_g069526_i0.p1	2	17.293
AlfiFF_068322.p1	AlfiFF_068322_g044573_i0.p1	2	17.293
AlfiFF_022388.p1	AlfiFF_022388_g012773_i0.p1	2	17.923
AlfiFF_043822.p1	AlfiFF_043822_g026068_i0.p1	2	17.941
AlfiFF_058592.p1	AlfiFF_058592_g036689_i0.p1	2	19.25
AlfiFF_126264.p1	AlfiFF_126264_g100338_i0.p1	2	19.898
AlfiFF_014300.p1	AlfiFF_014300_g008105_i0.p1	2	21.209
AlfiFF_049723.p1	AlfiFF_049723_g025810_i2.p1	2	21.857
AlfiFF_011637.p1	AlfiFF_011637_g006593_i0.p1	2	22.505
AlfiFF_024885.p1	AlfiFF_024885_g014246_i0.p1	2	23.814
AlfiFF_006607.p1	AlfiFF_006607_g003778_i0.p1	2	24.461
AlfiFF_024885.p2	AlfiFF_024885_g014246_i0.p2	2	24.461
AlfiFF_007279.p1	AlfiFF_007279_g004147_i0.p1	2	25.109
AlfiFF_001432.p1	AlfiFF_001432_g000650_i1.p1	2	25.109
AlfiFF_000681.p1	AlfiFF_000681_g000346_i1.p1	2	25.109
AlfiFF_023799.p1	AlfiFF_023799_g008361_i1.p1	2	25.109
AlfiFF_002103.p1	AlfiFF_002103_g001226_i0.p1	2	25.431
AlfiFF_124393.p1	AlfiFF_124393_g098468_i0.p1	2	25.753
AlfiFF_003645.p1	AlfiFF_003645_g002136_i0.p1	2	25.753
AlfiFF_000291.p1	AlfiFF_000291_g000170_i0.p1	2	25.753
AlfiFF_014563.p1	AlfiFF_014563_g008242_i0.p1	2	27.062
AlfiFF_008487.p1	AlfiFF_008487_g004814_i0.p1	2	27.062
AlfiFF_018177.p1	AlfiFF_018177_g010285_i0.p1	2	27.71
AlfiFF_005087.p1	AlfiFF_005087_g002940_i0.p1	2	27.71
AlfiFF_016723.p1	AlfiFF_016723_g009475_i0.p1	2	28.355
AlfiFF_012370.p1	AlfiFF_012370_g006983_i0.p1	2	29.007
AlfiFF_024039.p1	AlfiFF_024039_g013744_i0.p1	2	29.007
AlfiFF_002002.p1	AlfiFF_002002_g001173_i0.p1	2	29.007
AlfiFF_021189.p1	AlfiFF_021189_g012055_i0.p1	2	29.654
AlfiFF_018621.p1	AlfiFF_018621_g000998_i2.p1	2	30.963
AlfiFF_034552.p1	AlfiFF_034552_g017340_i1.p1	2	30.963
AlfiFF_011746.p1	AlfiFF_011746_g006078_i1.p1	2	32.272
AlfiFF_007726.p1	AlfiFF_007726_g004407_i0.p1	2	32.272
AlfiFF_039787.p1	AlfiFF_039787_g019427_i1.p1	2	34.265
AlfiFF_000259.p1	AlfiFF_000259_g000154_i0.p1	2	34.919
AlfiFF_013180.p2	AlfiFF_013180_g007459_i0.p2	2	34.919
AlfiFF_041552.p1	AlfiFF_041552_g024539_i0.p1	2	43.481
AlfiFF_022004.p1	AlfiFF_022004_g012535_i0.p1	2	51.446
AlfiFF_041167.p1	AlfiFF_041167_g024268_i0.p1	2	72.229
AlfiFF_005316.p1	AlfiFF_005316_g003063_i0.p1	2	76.732
AlfiFF_089655.p1	AlfiFF_089655_g063992_i0.p1	2	77.379
AlfiFF_019464.p1	AlfiFF_019464_g011050_i0.p1	2	78.027
AlfiFF_040333.p1	AlfiFF_040333_g023723_i0.p1	2	78.027
AlfiFF_009208.p2	AlfiFF_009208_g005197_i0.p2	2	78.027
AlfiFF_016472.p1	AlfiFF_016472_g009337_i0.p1	2	78.35
AlfiFF_019216.p1	AlfiFF_019216_g010898_i0.p1	2	78.672
AlfiFF_003752.p1	AlfiFF_003752_g002195_i0.p1	2	78.672
AlfiFF_017955.p1	AlfiFF_017955_g010153_i0.p1	2	78.672
AlfiFF_007320.p1	AlfiFF_007320_g003786_i1.p1	2	79.979
AlfiFF_016648.p1	AlfiFF_016648_g001306_i2.p1	2	79.979
AlfiFF_013777.p1	AlfiFF_013777_g001868_i4.p1	2	80.954
AlfiFF_031837.p1	AlfiFF_031837_g018406_i0.p1	2	81.93
AlfiFF_016833.p1	AlfiFF_016833_g008402_i1.p1	2	84.599
AlfiFF_006815.p1	AlfiFF_006815_g003879_i0.p1	2	85.247
AlfiFF_037968.p1	AlfiFF_037968_g014746_i3.p1	2	87.004
AlfiFF_014342.p1	AlfiFF_014342_g008121_i0.p1	2	87.868
AlfiFF_011056.p1	AlfiFF_011056_g006272_i0.p1	2	89.175
AlfiFF_012383.p1	AlfiFF_012383_g006994_i0.p1	2	89.876
AlfiFF_008464.p1	AlfiFF_008464_g004798_i0.p1	2	110.867
AlfiFF_009279.p1	AlfiFF_009279_g005236_i0.p1	2	110.867
AlfiFF_001170.p1	AlfiFF_001170_g000681_i0.p1	2	110.867
AlfiFF_032847.p2	AlfiFF_032847_g019016_i0.p2	2	110.867
AlfiFF_009279.p2	AlfiFF_009279_g005236_i0.p2	2	110.867
AlfiFF_000653.p1	AlfiFF_000653_g000373_i0.p1	2	112.175
AlfiFF_016408.p2	AlfiFF_016408_g009302_i0.p2	2	112.823
AlfiFF_014859.p1	AlfiFF_014859_g008412_i0.p1	2	112.823
AlfiFF_019182.p1	AlfiFF_019182_g010880_i0.p1	2	112.823
AlfiFF_000209.p1	AlfiFF_000209_g000113_i1.p1	2	112.969
AlfiFF_001274.p1	AlfiFF_001274_g000747_i0.p1	2	113.468
AlfiFF_059801.p1	AlfiFF_059801_g037618_i0.p1	2	114.116
AlfiFF_018484.p1	AlfiFF_018484_g004118_i1.p1	2	114.116
AlfiFF_017726.p1	AlfiFF_017726_g009412_i1.p1	2	115.425
AlfiFF_016613.p2	AlfiFF_016613_g009412_i0.p2	2	116.072
AlfiFF_077943.p1	AlfiFF_077943_g053014_i0.p1	2	116.072
AlfiFF_034213.p1	AlfiFF_034213_g019866_i0.p1	2	117.381
AlfiFF_064695.p1	AlfiFF_064695_g041552_i0.p1	2	117.381
AlfiFF_018602.p1	AlfiFF_018602_g010539_i0.p1	2	117.381
AlfiFF_096925.p1	AlfiFF_096925_g071102_i0.p1	2	117.381
AlfiFF_004033.p1	AlfiFF_004033_g002354_i0.p1	2	118.024
AlfiFF_002367.p1	AlfiFF_002367_g001380_i0.p1	2	118.029
AlfiFF_015371.p1	AlfiFF_015371_g008719_i0.p1	2	118.676
AlfiFF_053156.p1	AlfiFF_053156_g032584_i0.p1	2	118.676
AlfiFF_029732.p1	AlfiFF_029732_g017121_i0.p1	2	118.676
AlfiFF_034092.p1	AlfiFF_034092_g019783_i0.p1	2	118.676
AlfiFF_004871.p1	AlfiFF_004871_g002825_i0.p1	2	119.324
AlfiFF_051341.p1	AlfiFF_051341_g031252_i0.p1	2	119.971
AlfiFF_032928.p1	AlfiFF_032928_g019067_i0.p1	2	121.28
AlfiFF_056117.p1	AlfiFF_056117_g029069_i1.p1	2	121.928
AlfiFF_052962.p2	AlfiFF_052962_g032451_i0.p2	2	122.92
AlfiFF_029886.p2	AlfiFF_029886_g017214_i0.p2	2	125.236
AlfiFF_074202.p1	AlfiFF_074202_g049674_i0.p1	2	126.56
AlfiFF_093946.p1	AlfiFF_093946_g068169_i0.p1	2	126.561
AlfiFF_004281.p1	AlfiFF_004281_g002498_i0.p1	2	127.868
AlfiFF_032794.p1	AlfiFF_032794_g018984_i0.p1	2	128.516
AlfiFF_006488.p1	AlfiFF_006488_g003720_i0.p1	2	129.163
AlfiFF_023967.p1	AlfiFF_023967_g013705_i0.p1	2	129.163
AlfiFF_002238.p1	AlfiFF_002238_g000849_i1.p1	2	129.163
AlfiFF_065271.p1	AlfiFF_065271_g042019_i0.p1	2	129.163
AlfiFF_014440.p1	AlfiFF_014440_g008177_i0.p1	2	129.163
AlfiFF_011981.p1	AlfiFF_011981_g006771_i0.p1	2	132.553
AlfiFF_027579.p1	AlfiFF_027579_g011908_i2.p1	2	135.239
AlfiFF_001584.p1	AlfiFF_001584_g000921_i0.p1	2	135.888
AlfiFF_033892.p1	AlfiFF_033892_g017091_i1.p1	2	135.888
AlfiFF_009457.p2	AlfiFF_009457_g005344_i0.p2	2	140.727
AlfiFF_028276.p1	AlfiFF_028276_g016233_i0.p1	2	144.107
AlfiFF_034971.p1	AlfiFF_034971_g020336_i0.p1	2	144.429
AlfiFF_005107.p1	AlfiFF_005107_g001448_i1.p1	2	144.751
AlfiFF_010027.p1	AlfiFF_010027_g005667_i0.p1	2	144.751
AlfiFF_011346.p1	AlfiFF_011346_g006435_i0.p1	2	144.751
AlfiFF_005100.p1	AlfiFF_005100_g002948_i0.p1	2	144.751
AlfiFF_000124.p1	AlfiFF_000124_g000063_i1.p1	2	144.751
AlfiFF_018185.p1	AlfiFF_018185_g010290_i0.p1	2	144.751
AlfiFF_008923.p1	AlfiFF_008923_g004438_i1.p1	2	144.751
AlfiFF_014183.p1	AlfiFF_014183_g008043_i0.p1	2	144.751
AlfiFF_036182.p2	AlfiFF_036182_g021091_i0.p2	2	144.751
AlfiFF_075345.p1	AlfiFF_075345_g050683_i0.p1	2	145.394
AlfiFF_016029.p1	AlfiFF_016029_g000902_i1.p1	2	145.399
AlfiFF_006555.p1	AlfiFF_006555_g003753_i0.p1	2	146.046
AlfiFF_012411.p1	AlfiFF_012411_g006179_i2.p1	2	148.029
AlfiFF_057496.p1	AlfiFF_057496_g035835_i0.p1	2	148.676
AlfiFF_005512.p1	AlfiFF_005512_g003173_i0.p1	2	148.676
AlfiFF_044470.p1	AlfiFF_044470_g026507_i0.p1	2	149.324
AlfiFF_033138.p1	AlfiFF_033138_g019203_i0.p1	2	149.324
AlfiFF_023111.p1	AlfiFF_023111_g013194_i0.p1	2	149.971
AlfiFF_019470.p1	AlfiFF_019470_g011052_i0.p1	2	151.279
AlfiFF_013361.p1	AlfiFF_013361_g007549_i0.p1	2	155.367
AlfiFF_007203.p1	AlfiFF_007203_g004097_i0.p1	2	156.014
AlfiFF_047729.p1	AlfiFF_047729_g028719_i0.p1	2	156.661
AlfiFF_007641.p1	AlfiFF_007641_g004358_i0.p1	2	158.642
AlfiFF_005227.p1	AlfiFF_005227_g003018_i0.p1	2	160.621
AlfiFF_013423.p1	AlfiFF_013423_g007589_i0.p1	2	162.6
AlfiFF_061798.p1	AlfiFF_061798_g039214_i0.p1	2	163.909
AlfiFF_023097.p1	AlfiFF_023097_g013189_i0.p1	2	166.578
AlfiFF_012438.p1	AlfiFF_012438_g007029_i0.p1	2	168.561
AlfiFF_009840.p1	AlfiFF_009840_g003324_i1.p1	2	169.208
AlfiFF_002432.p1	AlfiFF_002432_g001414_i0.p1	2	171.187
AlfiFF_020197.p1	AlfiFF_020197_g011472_i0.p1	2	172.494
AlfiFF_043955.p1	AlfiFF_043955_g026153_i0.p1	2	175.161
AlfiFF_012635.p1	AlfiFF_012635_g007150_i0.p1	2	177.396
AlfiFF_038630.p1	AlfiFF_038630_g022631_i0.p1	2	181.221
AlfiFF_079157.p1	AlfiFF_079157_g054107_i0.p1	2	186.78
AlfiFF_044533.p1	AlfiFF_044533_g021341_i1.p1	2	187.429
AlfiFF_013744.p1	AlfiFF_013744_g005405_i2.p1	2	193.727
AlfiFF_031591.p1	AlfiFF_031591_g010201_i2.p1	2	196.387
AlfiFF_006216.p1	AlfiFF_006216_g003558_i0.p1	2	198.364
AlfiFF_037596.p1	AlfiFF_037596_g000651_i3.p1	2	203.185
AlfiFF_006980.p1	AlfiFF_006980_g003974_i0.p1	2	208.757
AlfiFF_071720.p1	AlfiFF_071720_g047488_i0.p1	2	210.063
AlfiFF_019694.p1	AlfiFF_019694_g011174_i0.p1	3	0
AlfiFF_000293.p1	AlfiFF_000293_g000171_i0.p1	3	18.383
AlfiFF_006283.p1	AlfiFF_006283_g003593_i0.p1	3	19.031
AlfiFF_005680.p1	AlfiFF_005680_g003254_i0.p1	3	20.008
AlfiFF_002398.p1	AlfiFF_002398_g001396_i0.p1	3	20.985
AlfiFF_048673.p1	AlfiFF_048673_g029390_i0.p1	3	21.632
AlfiFF_014338.p1	AlfiFF_014338_g006540_i1.p1	3	21.632
AlfiFF_002351.p1	AlfiFF_002351_g001297_i1.p1	3	22.94
AlfiFF_015778.p1	AlfiFF_015778_g008964_i0.p1	3	22.94
AlfiFF_000855.p1	AlfiFF_000855_g000489_i0.p1	3	22.94
AlfiFF_017568.p1	AlfiFF_017568_g009934_i0.p1	3	24.698
AlfiFF_002872.p1	AlfiFF_002872_g001663_i0.p1	3	24.765
AlfiFF_021431.p1	AlfiFF_021431_g006973_i2.p1	3	25.559
AlfiFF_001087.p1	AlfiFF_001087_g000626_i0.p1	3	25.559
AlfiFF_016099.p1	AlfiFF_016099_g009144_i0.p1	3	27.541
AlfiFF_036026.p1	AlfiFF_036026_g020857_i1.p1	3	28.849
AlfiFF_044968.p1	AlfiFF_044968_g016005_i6.p1	3	30.83
AlfiFF_027903.p1	AlfiFF_027903_g016005_i0.p1	3	30.83
AlfiFF_003336.p1	AlfiFF_003336_g001953_i0.p1	3	32.14
AlfiFF_032643.p1	AlfiFF_032643_g018891_i0.p1	3	34.813
AlfiFF_014182.p1	AlfiFF_014182_g008042_i0.p1	3	34.813
AlfiFF_123530.p1	AlfiFF_123530_g097605_i0.p1	3	38.188
AlfiFF_000602.p1	AlfiFF_000602_g000207_i1.p1	3	40.171
AlfiFF_002407.p1	AlfiFF_002407_g000295_i2.p1	3	50.656
AlfiFF_000520.p1	AlfiFF_000520_g000295_i0.p1	3	50.656
AlfiFF_134586.p1	AlfiFF_134586_g108660_i0.p1	3	52.637
AlfiFF_027960.p1	AlfiFF_027960_g016038_i0.p1	3	55.404
AlfiFF_009360.p1	AlfiFF_009360_g005286_i0.p1	3	83.656
AlfiFF_016658.p1	AlfiFF_016658_g009439_i0.p1	3	87.213
AlfiFF_007478.p1	AlfiFF_007478_g004256_i0.p1	3	101.54
AlfiFF_027707.p1	AlfiFF_027707_g015872_i0.p1	3	118.4
AlfiFF_034244.p1	AlfiFF_034244_g009332_i1.p1	3	130.711
AlfiFF_001606.p1	AlfiFF_001606_g000934_i0.p1	3	136.592
AlfiFF_023493.p1	AlfiFF_023493_g013426_i0.p1	3	145.455
AlfiFF_007001.p1	AlfiFF_007001_g003987_i0.p1	3	152.706
AlfiFF_001203.p1	AlfiFF_001203_g000705_i0.p1	3	152.706
AlfiFF_020131.p1	AlfiFF_020131_g011426_i0.p1	3	158.21
AlfiFF_055540.p1	AlfiFF_055540_g034355_i0.p1	3	173.872
AlfiFF_006891.p2	AlfiFF_006891_g003927_i0.p2	3	178.729
AlfiFF_006891.p1	AlfiFF_006891_g003927_i0.p1	3	178.729
AlfiFF_033283.p1	AlfiFF_033283_g019286_i0.p1	3	178.729
AlfiFF_002519.p1	AlfiFF_002519_g001459_i0.p1	3	179.319
AlfiFF_072970.p1	AlfiFF_072970_g048584_i0.p1	3	179.376
AlfiFF_024602.p2	AlfiFF_024602_g014085_i0.p2	3	180.684
AlfiFF_003459.p1	AlfiFF_003459_g002022_i0.p1	3	182.664
AlfiFF_042571.p1	AlfiFF_042571_g021241_i1.p1	3	183.312
AlfiFF_041672.p1	AlfiFF_041672_g024624_i0.p1	3	187.814
AlfiFF_057745.p1	AlfiFF_057745_g036029_i0.p1	3	191.521
AlfiFF_011225.p1	AlfiFF_011225_g006363_i0.p1	3	191.521
AlfiFF_002984.p2	AlfiFF_002984_g001736_i0.p2	3	192.828
AlfiFF_030517.p1	AlfiFF_030517_g017601_i0.p1	3	192.828
AlfiFF_015862.p1	AlfiFF_015862_g009012_i0.p1	3	192.828
AlfiFF_013632.p1	AlfiFF_013632_g007725_i0.p1	3	192.828
AlfiFF_007678.p1	AlfiFF_007678_g004378_i0.p1	3	193.476
AlfiFF_053681.p1	AlfiFF_053681_g032964_i0.p1	3	194.784
AlfiFF_048485.p1	AlfiFF_048485_g029259_i0.p1	3	196.093
AlfiFF_009493.p1	AlfiFF_009493_g005362_i0.p1	3	196.74
AlfiFF_012425.p1	AlfiFF_012425_g007022_i0.p1	3	196.74
AlfiFF_002855.p1	AlfiFF_002855_g001657_i0.p1	3	196.74
AlfiFF_018495.p2	AlfiFF_018495_g010473_i0.p2	3	196.74
AlfiFF_055301.p1	AlfiFF_055301_g034176_i0.p1	3	208.45
AlfiFF_022500.p1	AlfiFF_022500_g012840_i0.p1	3	220.184
AlfiFF_007834.p1	AlfiFF_007834_g004462_i0.p1	3	220.184
AlfiFF_016838.p1	AlfiFF_016838_g009547_i0.p1	3	220.184
AlfiFF_003988.p1	AlfiFF_003988_g001874_i1.p1	3	220.184
AlfiFF_004376.p1	AlfiFF_004376_g002547_i0.p1	3	220.184
AlfiFF_006645.p1	AlfiFF_006645_g003793_i0.p1	3	220.184
AlfiFF_024123.p1	AlfiFF_024123_g013783_i0.p1	3	220.831
AlfiFF_013469.p1	AlfiFF_013469_g006423_i3.p1	3	220.831
AlfiFF_025454.p1	AlfiFF_025454_g003840_i2.p1	3	233.153
AlfiFF_081658.p1	AlfiFF_081658_g056419_i0.p1	3	233.153
AlfiFF_010070.p1	AlfiFF_010070_g004277_i1.p1	3	233.153
AlfiFF_033081.p1	AlfiFF_033081_g019171_i0.p1	3	233.153
AlfiFF_014081.p1	AlfiFF_014081_g007982_i0.p1	3	233.153
AlfiFF_032108.p1	AlfiFF_032108_g018565_i0.p1	3	233.153
AlfiFF_039201.p1	AlfiFF_039201_g012759_i1.p1	3	234.462
AlfiFF_050254.p1	AlfiFF_050254_g030504_i0.p1	3	234.462
AlfiFF_034151.p1	AlfiFF_034151_g019825_i0.p1	3	235.772
AlfiFF_010308.p1	AlfiFF_010308_g005830_i0.p1	3	236.421
AlfiFF_073691.p1	AlfiFF_073691_g049222_i0.p1	3	236.421
AlfiFF_027052.p1	AlfiFF_027052_g013682_i1.p1	3	236.744
AlfiFF_001370.p1	AlfiFF_001370_g000809_i0.p1	3	237.065
AlfiFF_002211.p1	AlfiFF_002211_g001174_i2.p1	3	237.065
AlfiFF_008572.p1	AlfiFF_008572_g004859_i0.p1	3	237.065
AlfiFF_072212.p1	AlfiFF_072212_g047921_i0.p1	3	237.388
AlfiFF_002094.p1	AlfiFF_002094_g001222_i0.p1	3	237.71
AlfiFF_008347.p1	AlfiFF_008347_g004220_i1.p1	3	237.71
AlfiFF_002630.p1	AlfiFF_002630_g001232_i2.p1	3	237.71
AlfiFF_009204.p1	AlfiFF_009204_g005195_i0.p1	3	237.71
AlfiFF_056042.p1	AlfiFF_056042_g034724_i0.p1	3	237.71
AlfiFF_032504.p1	AlfiFF_032504_g018807_i0.p1	3	239.019
AlfiFF_030653.p1	AlfiFF_030653_g017688_i0.p1	3	239.667
AlfiFF_029629.p1	AlfiFF_029629_g017063_i0.p1	3	246.086
AlfiFF_035816.p1	AlfiFF_035816_g020846_i0.p1	3	252.036
AlfiFF_026088.p1	AlfiFF_026088_g000443_i3.p1	3	278.824
AlfiFF_000832.p1	AlfiFF_000832_g000443_i1.p1	3	279.472
AlfiFF_014801.p1	AlfiFF_014801_g008381_i0.p1	3	283.558
AlfiFF_038282.p1	AlfiFF_038282_g022402_i0.p1	4	0
AlfiFF_016131.p2	AlfiFF_016131_g009156_i0.p2	4	4.539
AlfiFF_001089.p1	AlfiFF_001089_g000627_i0.p1	4	11.142
AlfiFF_016734.p1	AlfiFF_016734_g005587_i2.p1	4	55.672
AlfiFF_005592.p1	AlfiFF_005592_g003215_i0.p1	4	66.449
AlfiFF_016703.p1	AlfiFF_016703_g009462_i0.p1	4	95.28
AlfiFF_002224.p1	AlfiFF_002224_g001292_i0.p1	4	97.551
AlfiFF_059665.p1	AlfiFF_059665_g037519_i0.p1	4	97.551
AlfiFF_021053.p1	AlfiFF_021053_g011975_i0.p1	4	101.64
AlfiFF_001658.p1	AlfiFF_001658_g000963_i0.p1	4	105.014
AlfiFF_019703.p1	AlfiFF_019703_g011178_i0.p1	4	105.014
AlfiFF_002363.p1	AlfiFF_002363_g001378_i0.p1	4	105.014
AlfiFF_044235.p1	AlfiFF_044235_g000416_i3.p1	4	105.014
AlfiFF_000100.p1	AlfiFF_000100_g000052_i0.p1	4	105.014
AlfiFF_000730.p1	AlfiFF_000730_g000416_i0.p1	4	105.336
AlfiFF_003081.p1	AlfiFF_003081_g001797_i0.p1	4	105.659
AlfiFF_042622.p1	AlfiFF_042622_g025251_i0.p1	4	105.659
AlfiFF_005413.p1	AlfiFF_005413_g003114_i0.p1	4	105.659
AlfiFF_010457.p1	AlfiFF_010457_g004218_i1.p1	4	108.322
AlfiFF_026925.p1	AlfiFF_026925_g015410_i0.p1	4	108.322
AlfiFF_006966.p1	AlfiFF_006966_g003967_i0.p1	4	108.97
AlfiFF_004828.p1	AlfiFF_004828_g002801_i0.p1	4	110.276
AlfiFF_024921.p1	AlfiFF_024921_g014263_i0.p1	4	110.923
AlfiFF_000560.p1	AlfiFF_000560_g000320_i0.p1	4	114.997
AlfiFF_035576.p1	AlfiFF_035576_g015513_i1.p1	4	116.975
AlfiFF_046547.p1	AlfiFF_046547_g027913_i0.p1	4	124.882
AlfiFF_039483.p1	AlfiFF_039483_g023177_i0.p1	4	128.257
AlfiFF_002222.p1	AlfiFF_002222_g001291_i0.p1	4	143.185
AlfiFF_012580.p1	AlfiFF_012580_g007118_i0.p1	4	145.6
AlfiFF_049013.p1	AlfiFF_049013_g029626_i0.p1	4	147.971
AlfiFF_035251.p1	AlfiFF_035251_g005577_i2.p1	4	165.661
AlfiFF_000439.p2	AlfiFF_000439_g000252_i0.p2	4	201.688
AlfiFF_034125.p1	AlfiFF_034125_g019805_i0.p1	4	204.008
AlfiFF_003104.p1	AlfiFF_003104_g001810_i0.p1	4	229.467
AlfiFF_005242.p1	AlfiFF_005242_g003025_i0.p1	4	232.139
AlfiFF_005764.p1	AlfiFF_005764_g003302_i0.p1	4	241.763
AlfiFF_027994.p1	AlfiFF_027994_g016059_i0.p1	4	242.515
AlfiFF_024582.p1	AlfiFF_024582_g014070_i0.p1	4	246.485
AlfiFF_007358.p1	AlfiFF_007358_g004186_i0.p1	4	255.216
AlfiFF_011996.p1	AlfiFF_011996_g004696_i1.p1	4	260.045
AlfiFF_039837.p1	AlfiFF_039837_g023407_i0.p1	4	264.87
AlfiFF_045002.p1	AlfiFF_045002_g026864_i0.p1	4	271.191
AlfiFF_004499.p1	AlfiFF_004499_g001560_i1.p1	4	277.511
AlfiFF_147780.p1	AlfiFF_147780_g121854_i0.p1	4	281.599
AlfiFF_005878.p1	AlfiFF_005878_g003369_i0.p1	4	284.271
AlfiFF_076084.p1	AlfiFF_076084_g051331_i0.p1	4	285.58
AlfiFF_033330.p1	AlfiFF_033330_g019313_i0.p1	4	286.228
AlfiFF_001648.p1	AlfiFF_001648_g000958_i0.p1	4	287.536
AlfiFF_037198.p1	AlfiFF_037198_g021716_i0.p1	4	287.536
AlfiFF_001854.p1	AlfiFF_001854_g001076_i0.p1	4	287.536
AlfiFF_012751.p1	AlfiFF_012751_g007220_i0.p1	4	288.183
AlfiFF_019321.p1	AlfiFF_019321_g008637_i1.p1	4	290.852
AlfiFF_014536.p2	AlfiFF_014536_g008227_i0.p2	4	290.852
AlfiFF_014536.p1	AlfiFF_014536_g008227_i0.p1	4	290.852
AlfiFF_017400.p1	AlfiFF_017400_g009847_i0.p1	4	291.499
AlfiFF_036349.p1	AlfiFF_036349_g021192_i0.p1	4	292.808
AlfiFF_004057.p1	AlfiFF_004057_g002368_i0.p1	4	293.455
AlfiFF_003935.p1	AlfiFF_003935_g002295_i0.p1	4	293.455
AlfiFF_004446.p1	AlfiFF_004446_g002590_i0.p1	4	294.103
AlfiFF_024355.p1	AlfiFF_024355_g013931_i0.p1	4	294.103
AlfiFF_054656.p1	AlfiFF_054656_g033686_i0.p1	4	294.103
AlfiFF_014387.p1	AlfiFF_014387_g008151_i0.p1	4	294.103
AlfiFF_008604.p1	AlfiFF_008604_g002406_i1.p1	4	294.425
AlfiFF_011130.p1	AlfiFF_011130_g006312_i0.p1	4	294.747
AlfiFF_044621.p1	AlfiFF_044621_g026601_i0.p1	4	294.747
AlfiFF_017057.p1	AlfiFF_017057_g009658_i0.p1	4	296.055
AlfiFF_016763.p1	AlfiFF_016763_g008449_i1.p1	4	296.055
AlfiFF_005851.p1	AlfiFF_005851_g001945_i2.p1	4	300.962
AlfiFF_024249.p1	AlfiFF_024249_g003339_i2.p1	4	348.508
AlfiFF_020231.p1	AlfiFF_020231_g011492_i0.p1	4	348.508
AlfiFF_126609.p1	AlfiFF_126609_g100683_i0.p1	4	351.189
AlfiFF_037901.p1	AlfiFF_037901_g022152_i0.p1	4	385.021
AlfiFF_056656.p1	AlfiFF_056656_g035193_i0.p1	5	0
AlfiFF_059091.p1	AlfiFF_059091_g037077_i0.p1	5	6.283
AlfiFF_032381.p1	AlfiFF_032381_g018736_i0.p1	5	6.935
AlfiFF_034315.p1	AlfiFF_034315_g019923_i0.p1	5	14.641
AlfiFF_063872.p1	AlfiFF_063872_g033243_i1.p1	5	16.05
AlfiFF_004504.p1	AlfiFF_004504_g002335_i1.p1	5	18.027
AlfiFF_019637.p1	AlfiFF_019637_g011136_i0.p1	5	18.027
AlfiFF_016238.p1	AlfiFF_016238_g008343_i1.p1	5	19.332
AlfiFF_016064.p1	AlfiFF_016064_g009123_i0.p1	5	19.332
AlfiFF_023018.p1	AlfiFF_023018_g013135_i0.p1	5	19.332
AlfiFF_022486.p1	AlfiFF_022486_g012830_i0.p1	5	20.638
AlfiFF_004134.p2	AlfiFF_004134_g002416_i0.p2	5	22.615
AlfiFF_020017.p1	AlfiFF_020017_g009714_i1.p1	5	22.615
AlfiFF_000823.p1	AlfiFF_000823_g000467_i0.p1	5	39.444
AlfiFF_013928.p1	AlfiFF_013928_g007897_i0.p1	5	40.29
AlfiFF_027020.p1	AlfiFF_027020_g015468_i0.p1	5	41.597
AlfiFF_011709.p1	AlfiFF_011709_g001040_i3.p1	5	41.597
AlfiFF_006229.p1	AlfiFF_006229_g003565_i0.p1	5	42.216
AlfiFF_022206.p1	AlfiFF_022206_g012663_i0.p1	5	42.244
AlfiFF_005356.p1	AlfiFF_005356_g003084_i0.p1	5	43.22
AlfiFF_008986.p1	AlfiFF_008986_g005086_i0.p1	5	44.197
AlfiFF_004456.p1	AlfiFF_004456_g002597_i0.p1	5	44.197
AlfiFF_015983.p1	AlfiFF_015983_g009079_i0.p1	5	46.176
AlfiFF_015983.p2	AlfiFF_015983_g009079_i0.p2	5	46.824
AlfiFF_066589.p1	AlfiFF_066589_g043115_i0.p1	5	48.132
AlfiFF_002550.p1	AlfiFF_002550_g001480_i0.p1	5	52.215
AlfiFF_041603.p1	AlfiFF_041603_g024074_i1.p1	5	52.215
AlfiFF_013598.p1	AlfiFF_013598_g007702_i0.p1	5	61.184
AlfiFF_045987.p1	AlfiFF_045987_g027517_i0.p1	5	66.591
AlfiFF_013885.p1	AlfiFF_013885_g007870_i0.p1	5	68.075
AlfiFF_009074.p3	AlfiFF_009074_g005131_i0.p3	5	80.124
AlfiFF_023565.p1	AlfiFF_023565_g013472_i0.p1	5	93.278
AlfiFF_007702.p1	AlfiFF_007702_g004391_i0.p1	5	95.945
AlfiFF_024392.p1	AlfiFF_024392_g013956_i0.p1	5	109.035
AlfiFF_001547.p1	AlfiFF_001547_g000901_i0.p1	5	111.701
AlfiFF_001472.p1	AlfiFF_001472_g000861_i0.p1	5	118.015
AlfiFF_030807.p1	AlfiFF_030807_g003922_i5.p1	5	120.974
AlfiFF_010198.p1	AlfiFF_010198_g005028_i1.p1	5	134.634
AlfiFF_001265.p1	AlfiFF_001265_g000741_i0.p1	5	136.612
AlfiFF_021980.p2	AlfiFF_021980_g012518_i0.p2	5	148.055
AlfiFF_004497.p1	AlfiFF_004497_g002623_i0.p1	5	156.848
AlfiFF_021061.p1	AlfiFF_021061_g011575_i1.p1	5	163.905
AlfiFF_005595.p1	AlfiFF_005595_g003218_i0.p1	5	165.21
AlfiFF_022858.p1	AlfiFF_022858_g013043_i0.p1	5	166.516
AlfiFF_009293.p1	AlfiFF_009293_g005243_i0.p1	5	166.516
AlfiFF_022605.p1	AlfiFF_022605_g012903_i0.p1	5	166.516
AlfiFF_002695.p1	AlfiFF_002695_g001561_i0.p1	5	167.82
AlfiFF_038390.p1	AlfiFF_038390_g022481_i0.p1	5	171.876
AlfiFF_024826.p1	AlfiFF_024826_g014212_i0.p1	5	172.275
AlfiFF_072343.p1	AlfiFF_072343_g048038_i0.p1	5	172.521
AlfiFF_053715.p1	AlfiFF_053715_g032985_i0.p1	5	177.346
AlfiFF_005309.p1	AlfiFF_005309_g003058_i0.p1	5	185.11
AlfiFF_078349.p1	AlfiFF_078349_g053369_i0.p1	5	185.11
AlfiFF_056826.p1	AlfiFF_056826_g035328_i0.p1	5	187.086
AlfiFF_010995.p1	AlfiFF_010995_g006240_i0.p1	5	189.322
AlfiFF_000429.p1	AlfiFF_000429_g000248_i0.p1	5	193.143
AlfiFF_019117.p1	AlfiFF_019117_g010840_i0.p1	5	193.791
AlfiFF_001758.p1	AlfiFF_001758_g000970_i1.p1	5	193.791
AlfiFF_000495.p1	AlfiFF_000495_g000253_i1.p1	5	194.438
AlfiFF_032833.p1	AlfiFF_032833_g019009_i0.p1	5	194.438
AlfiFF_007429.p1	AlfiFF_007429_g004230_i0.p1	5	195.745
AlfiFF_005454.p1	AlfiFF_005454_g003136_i0.p1	5	198.411
AlfiFF_024833.p1	AlfiFF_024833_g014217_i0.p1	5	200.392
AlfiFF_019366.p1	AlfiFF_019366_g007607_i1.p1	5	214.23
AlfiFF_077684.p1	AlfiFF_077684_g052764_i0.p1	5	214.988
AlfiFF_004520.p1	AlfiFF_004520_g002386_i1.p1	5	221.917
AlfiFF_020004.p1	AlfiFF_020004_g011351_i0.p1	5	221.917
AlfiFF_020208.p1	AlfiFF_020208_g008261_i1.p1	5	223.329
AlfiFF_027057.p1	AlfiFF_027057_g015494_i0.p1	5	224.027
AlfiFF_031658.p1	AlfiFF_031658_g014509_i2.p1	5	226.007
AlfiFF_014224.p1	AlfiFF_014224_g008065_i0.p1	5	226.655
AlfiFF_016630.p1	AlfiFF_016630_g009422_i0.p1	5	232.944
AlfiFF_021926.p1	AlfiFF_021926_g012490_i0.p1	5	232.944
AlfiFF_036393.p1	AlfiFF_036393_g021223_i0.p1	5	232.944
AlfiFF_026556.p1	AlfiFF_026556_g015183_i0.p1	5	232.944
AlfiFF_065488.p1	AlfiFF_065488_g042198_i0.p1	5	232.944
AlfiFF_015684.p1	AlfiFF_015684_g008912_i0.p1	5	233.571
AlfiFF_006423.p1	AlfiFF_006423_g003689_i0.p1	5	233.591
AlfiFF_019306.p1	AlfiFF_019306_g010954_i0.p1	5	244.982
AlfiFF_086200.p1	AlfiFF_086200_g060691_i0.p1	5	282.756
AlfiFF_048251.p1	AlfiFF_048251_g029083_i0.p1	6	0
AlfiFF_037128.p1	AlfiFF_037128_g019424_i1.p1	6	3.354
AlfiFF_022321.p1	AlfiFF_022321_g012732_i0.p1	6	4.004
AlfiFF_000178.p1	AlfiFF_000178_g000097_i0.p1	6	33.595
AlfiFF_039154.p1	AlfiFF_039154_g022962_i0.p1	6	37.104
AlfiFF_018301.p1	AlfiFF_018301_g010359_i0.p1	6	37.104
AlfiFF_014414.p1	AlfiFF_014414_g007989_i1.p1	6	37.104
AlfiFF_027173.p1	AlfiFF_027173_g015556_i0.p1	6	37.104
AlfiFF_026495.p1	AlfiFF_026495_g015144_i0.p1	6	37.104
AlfiFF_005209.p1	AlfiFF_005209_g002726_i1.p1	6	64.411
AlfiFF_010077.p1	AlfiFF_010077_g005692_i0.p1	6	65.178
AlfiFF_017148.p1	AlfiFF_017148_g009711_i0.p1	6	65.825
AlfiFF_010483.p1	AlfiFF_010483_g005937_i0.p1	6	65.825
AlfiFF_000639.p1	AlfiFF_000639_g000363_i0.p1	6	66.472
AlfiFF_042269.p1	AlfiFF_042269_g025014_i0.p1	6	67.779
AlfiFF_029129.p1	AlfiFF_029129_g016758_i0.p1	6	68.427
AlfiFF_020106.p1	AlfiFF_020106_g011409_i0.p1	6	68.427
AlfiFF_000889.p1	AlfiFF_000889_g000509_i0.p1	6	69.074
AlfiFF_032832.p1	AlfiFF_032832_g019008_i0.p1	6	69.721
AlfiFF_034369.p1	AlfiFF_034369_g019961_i0.p1	6	70.368
AlfiFF_003851.p1	AlfiFF_003851_g002251_i0.p1	6	71.677
AlfiFF_015368.p1	AlfiFF_015368_g008717_i0.p1	6	73.672
AlfiFF_090001.p1	AlfiFF_090001_g064322_i0.p1	6	83.381
AlfiFF_012464.p1	AlfiFF_012464_g005098_i1.p1	6	95.754
AlfiFF_020727.p1	AlfiFF_020727_g011782_i0.p1	6	95.754
AlfiFF_002782.p1	AlfiFF_002782_g001612_i0.p1	6	95.754
AlfiFF_020727.p2	AlfiFF_020727_g011782_i0.p2	6	95.754
AlfiFF_012825.p2	AlfiFF_012825_g007258_i0.p2	6	99.832
AlfiFF_012825.p1	AlfiFF_012825_g007258_i0.p1	6	99.832
AlfiFF_022144.p1	AlfiFF_022144_g012624_i0.p1	6	100.479
AlfiFF_089147.p1	AlfiFF_089147_g063497_i0.p1	6	103.151
AlfiFF_026422.p1	AlfiFF_026422_g015105_i0.p1	6	111.038
AlfiFF_019771.p1	AlfiFF_019771_g011214_i0.p1	6	111.038
AlfiFF_049141.p1	AlfiFF_049141_g019965_i2.p1	6	119.743
AlfiFF_022242.p1	AlfiFF_022242_g012685_i0.p1	6	145.804
AlfiFF_008181.p1	AlfiFF_008181_g004641_i0.p1	6	187.657
AlfiFF_009591.p1	AlfiFF_009591_g001624_i2.p1	6	189.641
AlfiFF_006354.p1	AlfiFF_006354_g003637_i0.p1	6	189.641
AlfiFF_014993.p1	AlfiFF_014993_g008493_i0.p1	6	205.865
AlfiFF_027692.p1	AlfiFF_027692_g015867_i0.p1	6	207.847
AlfiFF_014893.p1	AlfiFF_014893_g008432_i0.p1	6	208.494
AlfiFF_008925.p1	AlfiFF_008925_g005050_i0.p1	6	209.141
AlfiFF_024224.p1	AlfiFF_024224_g013847_i0.p1	6	213.958
AlfiFF_009766.p1	AlfiFF_009766_g005515_i0.p1	6	214.606
AlfiFF_034093.p1	AlfiFF_034093_g019784_i0.p1	6	215.253
AlfiFF_003326.p1	AlfiFF_003326_g001946_i0.p1	6	215.9
AlfiFF_002641.p1	AlfiFF_002641_g000604_i1.p1	6	217.207
AlfiFF_023471.p1	AlfiFF_023471_g013410_i0.p1	6	220.571
AlfiFF_014569.p1	AlfiFF_014569_g008246_i0.p1	6	221.22
AlfiFF_003027.p1	AlfiFF_003027_g001760_i0.p1	6	223.887
AlfiFF_008246.p1	AlfiFF_008246_g004675_i0.p1	6	223.887
AlfiFF_032645.p1	AlfiFF_032645_g000910_i5.p1	6	225.87
AlfiFF_003895.p1	AlfiFF_003895_g002276_i0.p1	6	227.853
AlfiFF_012229.p1	AlfiFF_012229_g006904_i0.p1	6	227.853
AlfiFF_010920.p1	AlfiFF_010920_g006200_i0.p1	6	229.839
AlfiFF_061073.p1	AlfiFF_061073_g038630_i0.p1	6	231.151
AlfiFF_007056.p1	AlfiFF_007056_g004017_i0.p1	6	231.151
AlfiFF_024923.p1	AlfiFF_024923_g014265_i0.p1	6	231.151
AlfiFF_017925.p1	AlfiFF_017925_g010138_i0.p1	6	231.151
AlfiFF_000256.p1	AlfiFF_000256_g000152_i0.p1	6	231.151
AlfiFF_038120.p1	AlfiFF_038120_g022295_i0.p1	6	231.151
AlfiFF_039947.p1	AlfiFF_039947_g023469_i0.p1	6	234.526
AlfiFF_003891.p1	AlfiFF_003891_g002273_i0.p1	6	234.526
AlfiFF_008581.p1	AlfiFF_008581_g004863_i0.p1	6	235.174
AlfiFF_000635.p1	AlfiFF_000635_g000360_i0.p1	6	235.822
AlfiFF_017041.p1	AlfiFF_017041_g003449_i4.p1	6	235.822
AlfiFF_037483.p1	AlfiFF_037483_g017230_i1.p1	6	235.822
AlfiFF_029483.p1	AlfiFF_029483_g014857_i1.p1	6	235.822
AlfiFF_050362.p1	AlfiFF_050362_g030570_i0.p1	6	235.822
AlfiFF_022734.p2	AlfiFF_022734_g012977_i0.p2	6	235.822
AlfiFF_082106.p1	AlfiFF_082106_g056833_i0.p1	6	235.822
AlfiFF_022703.p1	AlfiFF_022703_g004319_i3.p1	6	237.13
AlfiFF_117099.p1	AlfiFF_117099_g091179_i0.p1	6	237.777
AlfiFF_020152.p1	AlfiFF_020152_g011440_i0.p1	6	238.424
AlfiFF_007875.p1	AlfiFF_007875_g004483_i0.p1	6	239.4
AlfiFF_022593.p1	AlfiFF_022593_g012895_i0.p1	6	240.376
AlfiFF_004922.p1	AlfiFF_004922_g002853_i0.p1	6	246.745
AlfiFF_004996.p1	AlfiFF_004996_g002152_i1.p1	6	252.34
AlfiFF_002455.p1	AlfiFF_002455_g001425_i0.p1	6	252.662
AlfiFF_007224.p1	AlfiFF_007224_g004112_i0.p1	6	252.984
AlfiFF_045919.p1	AlfiFF_045919_g025163_i1.p1	6	253.631
AlfiFF_000853.p1	AlfiFF_000853_g000488_i0.p1	6	254.279
AlfiFF_002406.p1	AlfiFF_002406_g001400_i0.p1	6	257.408
AlfiFF_011704.p1	AlfiFF_011704_g006630_i0.p1	6	264.359
AlfiFF_012200.p1	AlfiFF_012200_g005945_i1.p1	6	277.242
AlfiFF_014345.p1	AlfiFF_014345_g008124_i0.p1	6	290.453
AlfiFF_000626.p1	AlfiFF_000626_g000356_i0.p1	6	292.434
AlfiFF_007697.p1	AlfiFF_007697_g001394_i2.p1	6	294.417
AlfiFF_008408.p1	AlfiFF_008408_g004768_i0.p1	6	294.417
AlfiFF_000300.p1	AlfiFF_000300_g000173_i0.p1	6	294.417
AlfiFF_004400.p3	AlfiFF_004400_g002564_i0.p3	6	294.739
AlfiFF_000661.p1	AlfiFF_000661_g000380_i0.p1	6	295.061
AlfiFF_005914.p1	AlfiFF_005914_g003391_i0.p1	6	295.709
AlfiFF_012704.p1	AlfiFF_012704_g007193_i0.p1	6	296.357
AlfiFF_018251.p1	AlfiFF_018251_g010327_i0.p1	6	297.667
AlfiFF_006415.p1	AlfiFF_006415_g003683_i0.p1	6	297.667
AlfiFF_003789.p1	AlfiFF_003789_g002215_i0.p1	6	297.667
AlfiFF_000432.p1	AlfiFF_000432_g000249_i0.p1	6	298.314
AlfiFF_009016.p3	AlfiFF_009016_g002139_i1.p3	6	298.314
AlfiFF_028901.p1	AlfiFF_028901_g016618_i0.p1	6	298.314
AlfiFF_006256.p1	AlfiFF_006256_g003379_i1.p1	6	300.402
AlfiFF_030954.p1	AlfiFF_030954_g017865_i0.p1	6	304.733
AlfiFF_016262.p1	AlfiFF_016262_g009228_i0.p1	6	308.456
AlfiFF_002016.p1	AlfiFF_002016_g001178_i0.p1	6	326.119
AlfiFF_008864.p1	AlfiFF_008864_g005019_i0.p1	7	0
AlfiFF_035964.p1	AlfiFF_035964_g016029_i1.p1	7	0
AlfiFF_026123.p1	AlfiFF_026123_g003086_i3.p1	7	0
AlfiFF_024655.p1	AlfiFF_024655_g014119_i0.p1	7	0.631
AlfiFF_043392.p1	AlfiFF_043392_g025782_i0.p1	7	0.647
AlfiFF_032851.p1	AlfiFF_032851_g019019_i0.p1	7	1.294
AlfiFF_044429.p1	AlfiFF_044429_g026471_i0.p1	7	1.941
AlfiFF_045858.p1	AlfiFF_045858_g027432_i0.p1	7	1.941
AlfiFF_008740.p1	AlfiFF_008740_g004949_i0.p1	7	5.301
AlfiFF_003206.p1	AlfiFF_003206_g001871_i0.p1	7	7.532
AlfiFF_012280.p1	AlfiFF_012280_g005501_i1.p1	7	11.344
AlfiFF_016973.p1	AlfiFF_016973_g009610_i0.p1	7	11.991
AlfiFF_017778.p1	AlfiFF_017778_g004498_i2.p1	7	12.638
AlfiFF_014211.p1	AlfiFF_014211_g001193_i2.p1	7	13.945
AlfiFF_000787.p1	AlfiFF_000787_g000445_i0.p1	7	15.924
AlfiFF_017091.p1	AlfiFF_017091_g009676_i0.p1	7	16.571
AlfiFF_032742.p1	AlfiFF_032742_g018954_i0.p1	7	18.548
AlfiFF_062739.p1	AlfiFF_062739_g039984_i0.p1	7	23.343
AlfiFF_024884.p1	AlfiFF_024884_g014245_i0.p1	7	23.343
AlfiFF_057603.p1	AlfiFF_057603_g035915_i0.p1	7	23.99
AlfiFF_004483.p1	AlfiFF_004483_g002615_i0.p1	7	24.726
AlfiFF_002287.p1	AlfiFF_002287_g001331_i0.p1	7	29.433
AlfiFF_026627.p1	AlfiFF_026627_g002271_i4.p1	7	31.411
AlfiFF_020722.p1	AlfiFF_020722_g011015_i1.p1	7	42.731
AlfiFF_102678.p1	AlfiFF_102678_g076799_i0.p1	7	43.053
AlfiFF_073405.p1	AlfiFF_073405_g043570_i1.p1	7	43.376
AlfiFF_017379.p1	AlfiFF_017379_g009834_i0.p1	7	45.356
AlfiFF_052092.p1	AlfiFF_052092_g031812_i0.p1	7	46.664
AlfiFF_051693.p1	AlfiFF_051693_g031504_i0.p1	7	50.034
AlfiFF_027541.p1	AlfiFF_027541_g015782_i0.p1	7	52.015
AlfiFF_017088.p1	AlfiFF_017088_g009674_i0.p1	7	54.682
AlfiFF_015449.p1	AlfiFF_015449_g008769_i0.p1	7	68.646
AlfiFF_019971.p1	AlfiFF_019971_g011334_i0.p1	7	77.905
AlfiFF_044313.p1	AlfiFF_044313_g026394_i0.p1	7	80.576
AlfiFF_067759.p1	AlfiFF_067759_g044104_i0.p1	7	100.706
AlfiFF_029318.p1	AlfiFF_029318_g012100_i1.p1	7	108.873
AlfiFF_009637.p1	AlfiFF_009637_g005441_i0.p1	7	108.873
AlfiFF_006520.p1	AlfiFF_006520_g003739_i0.p1	7	110.855
AlfiFF_013447.p1	AlfiFF_013447_g007605_i0.p1	7	111.502
AlfiFF_070129.p1	AlfiFF_070129_g046126_i0.p1	7	112.81
AlfiFF_014527.p1	AlfiFF_014527_g008222_i0.p1	7	113.457
AlfiFF_011588.p1	AlfiFF_011588_g006565_i0.p1	7	114.104
AlfiFF_001497.p2	AlfiFF_001497_g000790_i1.p2	7	114.752
AlfiFF_003159.p1	AlfiFF_003159_g001846_i0.p1	7	115.399
AlfiFF_001305.p1	AlfiFF_001305_g000770_i0.p1	7	115.399
AlfiFF_000185.p1	AlfiFF_000185_g000103_i0.p1	7	115.399
AlfiFF_012204.p1	AlfiFF_012204_g006894_i0.p1	7	117.381
AlfiFF_001066.p1	AlfiFF_001066_g000612_i0.p1	7	118.029
AlfiFF_014890.p1	AlfiFF_014890_g008431_i0.p1	7	118.043
AlfiFF_009256.p1	AlfiFF_009256_g005222_i0.p1	7	118.676
AlfiFF_016930.p1	AlfiFF_016930_g009194_i1.p1	7	118.676
AlfiFF_008358.p1	AlfiFF_008358_g004119_i1.p1	7	118.676
AlfiFF_001205.p1	AlfiFF_001205_g000707_i0.p1	7	118.676
AlfiFF_001921.p1	AlfiFF_001921_g001121_i0.p1	7	120.658
AlfiFF_005519.p1	AlfiFF_005519_g003176_i0.p1	7	120.658
AlfiFF_010075.p1	AlfiFF_010075_g005691_i0.p1	7	120.658
AlfiFF_026607.p1	AlfiFF_026607_g015215_i0.p1	7	120.98
AlfiFF_020044.p2	AlfiFF_020044_g011379_i0.p2	7	121.302
AlfiFF_008274.p1	AlfiFF_008274_g004689_i0.p1	7	121.302
AlfiFF_061066.p1	AlfiFF_061066_g028165_i2.p1	7	121.302
AlfiFF_015627.p1	AlfiFF_015627_g008876_i0.p1	7	121.302
AlfiFF_000631.p1	AlfiFF_000631_g000358_i0.p1	7	122.61
AlfiFF_029761.p1	AlfiFF_029761_g008954_i2.p1	7	122.61
AlfiFF_030743.p1	AlfiFF_030743_g015918_i1.p1	7	122.61
AlfiFF_019022.p1	AlfiFF_019022_g004442_i2.p1	7	145.414
AlfiFF_024158.p1	AlfiFF_024158_g013806_i0.p1	7	147.505
AlfiFF_008296.p1	AlfiFF_008296_g004703_i0.p1	7	162.238
AlfiFF_043119.p1	AlfiFF_043119_g025591_i0.p1	8	0
AlfiFF_006074.p1	AlfiFF_006074_g002352_i3.p1	8	3.707
AlfiFF_013580.p1	AlfiFF_013580_g007688_i0.p1	8	3.707
AlfiFF_011191.p1	AlfiFF_011191_g006342_i0.p1	8	4.354
AlfiFF_010050.p1	AlfiFF_010050_g005680_i0.p1	8	5.002
AlfiFF_025031.p1	AlfiFF_025031_g014314_i0.p1	8	6.309
AlfiFF_012095.p1	AlfiFF_012095_g006836_i0.p1	8	6.956
AlfiFF_025207.p1	AlfiFF_025207_g001808_i1.p1	8	7.284
AlfiFF_049388.p1	AlfiFF_049388_g029892_i0.p1	8	7.6
AlfiFF_012912.p1	AlfiFF_012912_g007310_i0.p1	8	9.241
AlfiFF_036712.p1	AlfiFF_036712_g021416_i0.p1	8	10.882
AlfiFF_003916.p1	AlfiFF_003916_g002287_i0.p1	8	13.542
AlfiFF_036498.p2	AlfiFF_036498_g014977_i2.p2	8	20.576
AlfiFF_043021.p1	AlfiFF_043021_g025519_i0.p1	8	23.235
AlfiFF_008333.p1	AlfiFF_008333_g004726_i0.p1	8	24.541
AlfiFF_010131.p1	AlfiFF_010131_g005724_i0.p1	8	31.567
AlfiFF_024113.p1	AlfiFF_024113_g012963_i1.p1	8	65.265
AlfiFF_004125.p1	AlfiFF_004125_g002411_i0.p1	8	67.95
AlfiFF_003016.p1	AlfiFF_003016_g000629_i1.p1	8	94.741
AlfiFF_016084.p1	AlfiFF_016084_g009133_i0.p1	8	101.868
AlfiFF_000046.p1	AlfiFF_000046_g000026_i0.p1	8	116.033
AlfiFF_007298.p1	AlfiFF_007298_g004157_i0.p1	8	122.378
AlfiFF_015496.p1	AlfiFF_015496_g008798_i0.p1	8	123.686
AlfiFF_038822.p1	AlfiFF_038822_g022746_i0.p1	8	123.686
AlfiFF_032017.p2	AlfiFF_032017_g008798_i1.p2	8	123.686
AlfiFF_052707.p1	AlfiFF_052707_g032262_i0.p1	8	123.686
AlfiFF_042309.p1	AlfiFF_042309_g025043_i0.p1	8	124.994
AlfiFF_011578.p1	AlfiFF_011578_g006557_i0.p1	8	126.978
AlfiFF_013415.p1	AlfiFF_013415_g002767_i2.p1	8	128.286
AlfiFF_019882.p1	AlfiFF_019882_g011285_i0.p1	8	128.286
AlfiFF_041311.p1	AlfiFF_041311_g019198_i2.p1	8	128.934
AlfiFF_008227.p1	AlfiFF_008227_g004664_i0.p1	8	129.581
AlfiFF_024441.p1	AlfiFF_024441_g013979_i0.p1	8	130.229
AlfiFF_004718.p1	AlfiFF_004718_g001261_i1.p1	8	130.876
AlfiFF_043488.p1	AlfiFF_043488_g025851_i0.p1	8	132.186
AlfiFF_036505.p1	AlfiFF_036505_g013336_i2.p1	8	133.495
AlfiFF_042681.p1	AlfiFF_042681_g025297_i0.p1	8	133.495
AlfiFF_052764.p1	AlfiFF_052764_g032305_i0.p1	8	133.495
AlfiFF_001253.p1	AlfiFF_001253_g000732_i0.p1	8	133.495
AlfiFF_004523.p1	AlfiFF_004523_g002636_i0.p1	8	133.495
AlfiFF_034562.p1	AlfiFF_034562_g020072_i0.p1	8	136.167
AlfiFF_038328.p1	AlfiFF_038328_g022437_i0.p1	8	136.167
AlfiFF_007748.p1	AlfiFF_007748_g004417_i0.p1	8	139.547
AlfiFF_019776.p1	AlfiFF_019776_g001991_i1.p1	8	139.547
AlfiFF_062791.p1	AlfiFF_062791_g040030_i0.p1	8	140.195
AlfiFF_002273.p1	AlfiFF_002273_g001318_i0.p1	8	140.843
AlfiFF_000833.p1	AlfiFF_000833_g000475_i0.p1	8	141.82
AlfiFF_000182.p1	AlfiFF_000182_g000101_i0.p1	8	142.796
AlfiFF_043076.p1	AlfiFF_043076_g000890_i1.p1	8	142.796
AlfiFF_002273.p3	AlfiFF_002273_g001318_i0.p3	8	142.796
AlfiFF_009310.p1	AlfiFF_009310_g005256_i0.p1	8	144.78
AlfiFF_057004.p1	AlfiFF_057004_g026847_i1.p1	8	148.257
