# Supplementary material for: QTL Mapping of SPAD Values Associated with Leaf Color in Bunching Onion
Source: Genes (Basel). 2026 Apr 30;17(5):534. doi: 10.3390/genes17050534 (PMC13206149; doi:10.3390/genes17050534)
Supplement: Supplementary file 1 [file genes-17-00534-s001.zip › QTL_TableS5.xlsx]

## Sheet: Sheet1
Table S5. Markers located in QTL regions for SPAD values, including marker names, corresponding full IDs (Allium TDB), chromosome assignments, genetic positions (cM), and physical positions (Mb). Markers included are located within the 1.5-LOD support interval and flanking regions of each QTL.
QTL	Marker Name	Full ID (Allium TDB)	Chromosome	Genetic Position (cM)	Physical position （Mb）
QTL1/QTL2	AlfiFF_038282.p1	AlfiFF_038282_g022402_i0.p1	4	0	911.15
QTL1/QTL2	AlfiFF_016131.p2	AlfiFF_016131_g009156_i0.p2	4	4.539	933.29
QTL1/QTL2	AlfiFF_001089.p1	AlfiFF_001089_g000627_i0.p1	4	11.142	1137.72
QTL1/QTL2	AlfiFF_016734.p1	AlfiFF_016734_g005587_i2.p1	4	55.672	990.86
QTL1/QTL2	AlfiFF_005592.p1	AlfiFF_005592_g003215_i0.p1	4	66.449	1133.8
QTL1/QTL2	AlfiFF_016703.p1	AlfiFF_016703_g009462_i0.p1	4	95.28	1240.24
QTL1/QTL2	AlfiFF_002224.p1	AlfiFF_002224_g001292_i0.p1	4	97.551	1117.76
QTL1/QTL2	AlfiFF_059665.p1	AlfiFF_059665_g037519_i0.p1	4	97.551	1211.81
QTL1/QTL2	AlfiFF_021053.p1	AlfiFF_021053_g011975_i0.p1	4	101.64	1201.64
QTL1/QTL2	AlfiFF_001658.p1	AlfiFF_001658_g000963_i0.p1	4	105.014	1128.96
QTL3	AlfiFF_002222.p1	AlfiFF_002222_g001291_i0.p1	4	143.185	858.83
QTL3	AlfiFF_012580.p1	AlfiFF_012580_g007118_i0.p1	4	145.6	857.44
QTL3	AlfiFF_049013.p1	AlfiFF_049013_g029626_i0.p1	4	147.971	838.5
QTL3	AlfiFF_035251.p1	AlfiFF_035251_g005577_i2.p1	4	165.661	838.5
QTL3	AlfiFF_000439.p2	AlfiFF_000439_g000252_i0.p2	4	201.688	837.93
QTL3	AlfiFF_034125.p1	AlfiFF_034125_g019805_i0.p1	4	204.008	827.61
QTL3	AlfiFF_003104.p1	AlfiFF_003104_g001810_i0.p1	4	229.467	822.4
QTL3	AlfiFF_005242.p1	AlfiFF_005242_g003025_i0.p1	4	232.139	813.38 (798.68)*
QTL3	AlfiFF_005764.p1	AlfiFF_005764_g003302_i0.p1	4	241.763	788
QTL3	AlfiFF_027994.p1	AlfiFF_027994_g016059_i0.p1	4	242.515	786.88
QTL3	AlfiFF_024582.p1	AlfiFF_024582_g014070_i0.p1	4	246.485	786.17 (784.75)
QTL4	AlfiFF_001547.p1	AlfiFF_001547_g000901_i0.p1	5	111.701	662.54
QTL4	AlfiFF_001472.p1	AlfiFF_001472_g000861_i0.p1	5	118.015	659.19
QTL4	AlfiFF_030807.p1	AlfiFF_030807_g003922_i5.p1	5	120.974	656
QTL4	AlfiFF_010198.p1	AlfiFF_010198_g005028_i1.p1	5	134.634	632.03
QTL4	AlfiFF_001265.p1	AlfiFF_001265_g000741_i0.p1	5	136.612	633.99
QTL4	AlfiFF_021980.p2	AlfiFF_021980_g012518_i0.p2	5	148.055	636.52
QTL4	AlfiFF_004497.p1	AlfiFF_004497_g002623_i0.p1	5	156.848	618.33
QTL4	AlfiFF_021061.p1	AlfiFF_021061_g011575_i1.p1	5	163.905	539.82
QTL4	AlfiFF_005595.p1	AlfiFF_005595_g003218_i0.p1	5	165.21	502.96
QTL4	AlfiFF_022858.p1	AlfiFF_022858_g013043_i0.p1	5	166.516	484.38
QTL4	AlfiFF_009293.p1	AlfiFF_009293_g005243_i0.p1	5	166.516	484.99
QTL4	AlfiFF_022605.p1	AlfiFF_022605_g012903_i0.p1	5	166.516	483.92
QTL4	AlfiFF_002695.p1	AlfiFF_002695_g001561_i0.p1	5	167.82	420.87
QTL4	AlfiFF_038390.p1	AlfiFF_038390_g022481_i0.p1	5	171.876	118
QTL4	AlfiFF_024826.p1	AlfiFF_024826_g014212_i0.p1	5	172.275	116.98
QTL4	AlfiFF_072343.p1	AlfiFF_072343_g048038_i0.p1	5	172.521	114.81
QTL4	AlfiFF_053715.p1	AlfiFF_053715_g032985_i0.p1	5	177.346	282.27
QTL4	AlfiFF_005309.p1	AlfiFF_005309_g003058_i0.p1	5	185.11	279.66
QTL4	AlfiFF_078349.p1	AlfiFF_078349_g053369_i0.p1	5	185.11	275.99
QTL4	AlfiFF_056826.p1	AlfiFF_056826_g035328_i0.p1	5	187.086	417.43
QTL4	AlfiFF_010995.p1	AlfiFF_010995_g006240_i0.p1	5	189.322	462.58
QTL4	AlfiFF_000429.p1	AlfiFF_000429_g000248_i0.p1	5	193.143	544.11
*Physical positions in parentheses indicate alternative mapping loci identified by GMAP.
