# Supplementary material for: QTL Mapping of SPAD Values Associated with Leaf Color in Bunching Onion
Source: Genes (Basel). 2026 Apr 30;17(5):534. doi: 10.3390/genes17050534 (PMC13206149; doi:10.3390/genes17050534)
Supplement: Supplementary file 1 [file genes-17-00534-s001.zip › QTL_TableS6.xlsx]

## Sheet: Sheet1
Table S6. Codon substitutions between KUJYO and YSG1 in candidate genes located within QTL regions.
Candidate gene	Marker	codon position	codon		amino acid
			KUJYO	YSG1	KUJYO	YSG1
Translation factor GUF1 homolog, chloroplastic (GUF1)	AlfiFF_005592_g003215_i0.p1	256	AAC	AAT	Asn	Asn
Elongation factor G, chloroplastic (EF-G)	AlfiFF_004497_g002623_i0.p1	111	ACG	ACA	Thr	Thr
		124	ATT	ATC	Ile	Ile
		127	GTT	GTA	Val	Val
		147	ATC	ATA	Ile	Ile
		164	ATT	ATC	Ile	Ile
		324	ACT	ACC	Thr	Thr
		446	AAT	AAC	Asn	Asn
		470	ACT	ACC	Thr	Thr
		657	CAC	CAT	His	His
		659	GTG	GTA	Val	Val
